# Supplementary material for: Optimization of the Sb2S3 Shell Thickness in ZnO Nanowire-Based Extremely Thin Absorber Solar Cells
Source: Nanomaterials (Basel). 2022 Jan 7;12(2):198. doi: 10.3390/nano12020198 (PMC8777826; doi:10.3390/nano12020198)
Supplement: Supplementary file 1 [file nanomaterials-12-00198-s001.zip]

Archive with 1 entries (1 files):
- nanomaterials-1524370-supplementary.pdf
